# Supplementary material for: C57BL/6 Background Attenuates mHTT Toxicity in the Striatum of YAC128 Mice
Source: Int J Mol Sci. 2021 Nov 23;22(23):12664. doi: 10.3390/ijms222312664 (PMC8657915; doi:10.3390/ijms222312664)
Supplement: Supplementary file 1 [file ijms-22-12664-s001.zip]

Archive with 2 entries (2 files):
- S1.pdf
- S2.pdf
